# Supplementary material for: Spatiotemporal Transcriptomic Profiling Reveals the Dynamic Immunological Landscape of Alveolar Echinococcosis
Source: Adv Sci (Weinh). 2025 Feb 22;12(18):2405914. doi: 10.1002/advs.202405914 (PMC12079354; doi:10.1002/advs.202405914)
Supplement: Supplementary file 2 — Supplemental Table 1 [file ADVS-12-2405914-s001.xlsx]

## Sheet: Table S1
Table S1: Experimental details for the Stereo-seq samples.
Sample ID	Days Post Inoculation	Total Reads (G)	Valid CID Reads (G)	Clean Reads (G)	Unique Reads (G)	Bin Size	Median Gene Type per Bin100	Median MID per Bin100	Positive Detection of E. multilocularis genes
D0_1	0	4.97	3.43	2.44	128	100	1875	6815	N
D4_1	4	6.9	4.2	2.65	227	100	1477	9536	Y
D4_2	4	6.53	4.09	2.78	245	100	2200	11340	Y
D4_3	4	7.13	4.79	2.85	301	100	1609	9599	Y
D4_4	4	6.65	3.76	1.79	227	100	1082	8911	Y
D4_5	4	5.01	2.88	0.67	103	100	1310	4710	Y
D8_1	8	5.15	3.68	2.88	113	100	2109	12760	Y
D8_2	8	7.56	4.09	1.36	75	100	904	3280	Y
D8_3	8	5.52	3.84	2.86	116	100	1075	5332	Y
D15_1	15	6.14	4.25	2.03	100	100	2250	9740	Y
D15_2	15	6.57	4.7	3.32	97	100	1207	3975	Y
D15_3	15	7.18	4.42	3.05	204	100	814	6600	Y
D37_1	37	3.79	2.17	1.15	10	100	1120	4180	Y
D79_1	79	5.09	2.78	0.44	25	100	349	797	Y

## Sheet: Table S2
Table S2: Annotation markers for the mouse scRNA-seq dataset.
Cell type	Number of cells from DL group	Number of cells from PL group	Marker genes
Hepatocytes	64	63	Apoa2, Fabp1, Apoc1, Ttr, Alb, Saa1, Apoc3, Orm1, Saa2, Apoa1
Fibroblasts	39	1466	Col1a1, Col1a2, Timp1, Dcn, Col3a1, C3, Saa3, Sparc, Mt1, Cxcl13, Mt2
ECs	271	737	Kdr, Pecam1, Bmp2, Ptprb, Selenop, Clec4g, Plpp3, Stab2, Kdr, Aqp1, Fabp4, Gpihbp1, Dnase1l3
Neutrophils	6476	4222	S100a9, S100a8, Cstdc5, Retnlg, Ngp, Cstdc4, Camp, Stfa2, Stfa2l1, Lcn2
Basophils	162	79	Mcpt8, Cd200r3, Prss34, Hdc, Cpa3, Ccl3, Il6, Ccl4, Csf1, Fcer1a, Ccl9
Other Grans	394	187	Sox4, Angpt1, Adgrl4, Meis1, Cdk6, Muc13, Mecom, Etv6, Ctla2a, 2610307P16Rik
Macrophages	1067	2177	Arg1, Spp1, Fn1, Chil3, Apoe, Ctss, Ctsl, Ccl9, Ccl6, Ctsb, Itgam, Cd68
B cells	2252	1767	Ebf1, Bank1, Cd74, Cd79a, H2-Eb1, H2-Aa, Cd83, Ms4a1, Cd79b, Agbl1, Cd79b
Plasma cells	1188	641	Igha, Igkc, Jchain, Ighg1, Ighm, Iglc1, Ighg2b, Slpi, Mzb1, Gm30211
T cells	7978	6665	Ccl5, Skap1, Itk, Gm2682, AW112010, Trbc2, Bcl2, Lsamp, Cd3g, Ms4a4b, Cd3e, Cd3d
Platelets	676	628	Hbb-bs, Hba-a1, Hbb-bt, Hba-a2, Car2, Prdx2, Slc4a1, Mki67, Gypa, Alad

## Sheet: Table S3
Table S3: Top differentially expressed genes between Il1bhi Neu and Mpohi Neu in scRNA-seq data
gene	p_val	avg_log2FC	pct.1	pct.2	p_val_adj	logp	celltype
Retnlg	0	5.34045	0.991	0.572	0	Inf	Il1bhi Neu
Wfdc17	0	5.2741	0.995	0.522	0	Inf	Il1bhi Neu
Ifitm1	0	4.98767	0.961	0.337	0	Inf	Il1bhi Neu
Cxcl2	0	4.42568	0.961	0.325	0	Inf	Il1bhi Neu
S100a6	0	3.82037	0.999	0.761	0	Inf	Il1bhi Neu
Il1b	0	3.78847	0.914	0.198	0	Inf	Il1bhi Neu
Mmp8	0	3.78471	0.974	0.132	0	Inf	Il1bhi Neu
Stfa2	0	3.63003	0.881	0.34	0	Inf	Il1bhi Neu
Stfa3	0	3.5012	0.798	0.352	0	Inf	Il1bhi Neu
Cstdc4	0	3.49866	0.847	0.382	0	Inf	Il1bhi Neu
Asprv1	0	3.44296	0.873	0.267	0	Inf	Il1bhi Neu
Mmp9	0	3.21299	0.987	0.191	0	Inf	Il1bhi Neu
Cxcr2	0	2.99968	0.978	0.442	0	Inf	Il1bhi Neu
Acod1	0	2.86292	0.806	0.194	0	Inf	Il1bhi Neu
Arg2	0	2.75758	0.958	0.232	0	Inf	Il1bhi Neu
Grina	0	2.74212	0.994	0.716	0	Inf	Il1bhi Neu
Stfa2l1	0	2.73311	0.91	0.415	0	Inf	Il1bhi Neu
Prok2	0	2.70822	0.809	0.088	0	Inf	Il1bhi Neu
Cstdc5	0	2.65135	0.974	0.725	0	Inf	Il1bhi Neu
Csf3r	0	2.64697	0.973	0.658	0	Inf	Il1bhi Neu
Picalm	0	2.63501	0.977	0.649	0	Inf	Il1bhi Neu
Fth1	0	2.62802	0.999	0.996	0	Inf	Il1bhi Neu
Clec4e	0	2.55893	0.944	0.471	0	Inf	Il1bhi Neu
Ccl6	0	2.52562	0.717	0.207	0	Inf	Il1bhi Neu
Il1r2	0	2.52489	0.924	0.421	0	Inf	Il1bhi Neu
G0s2	0	2.50253	0.943	0.766	0	Inf	Il1bhi Neu
Tpd52	0	2.48597	0.96	0.458	0	Inf	Il1bhi Neu
Plek	0	2.48035	0.947	0.515	0	Inf	Il1bhi Neu
Prr13	0	2.47426	0.96	0.579	0	Inf	Il1bhi Neu
S100a11	0	2.47173	0.997	0.981	0	Inf	Il1bhi Neu
Litaf	0	2.45428	0.979	0.712	0	Inf	Il1bhi Neu
Cstdc6	0	2.43671	0.888	0.29	0	Inf	Il1bhi Neu
Ankrd33b	0	2.39512	0.841	0.099	0	Inf	Il1bhi Neu
Mxd1	0	2.38632	0.989	0.754	0	Inf	Il1bhi Neu
Clec4d	0	2.34954	0.871	0.172	0	Inf	Il1bhi Neu
Ifitm2	0	2.32492	0.996	0.964	0	Inf	Il1bhi Neu
Pira2	0	2.31221	0.944	0.362	0	Inf	Il1bhi Neu
Fpr1	0	2.3101	0.845	0.126	0	Inf	Il1bhi Neu
Sorl1	0	2.29588	0.964	0.606	0	Inf	Il1bhi Neu
Lsp1	0	2.26101	0.967	0.658	0	Inf	Il1bhi Neu
Samhd1	0	2.22852	0.92	0.433	0	Inf	Il1bhi Neu
Tgfbi	0	2.21446	0.862	0.15	0	Inf	Il1bhi Neu
Gcnt2	0	2.21435	0.857	0.236	0	Inf	Il1bhi Neu
Stk17b	0	2.21115	0.956	0.67	0	Inf	Il1bhi Neu
Cebpb	0	2.21009	0.991	0.93	0	Inf	Il1bhi Neu
Mcl1	0	2.20987	0.998	0.937	0	Inf	Il1bhi Neu
Tmcc1	0	2.20609	0.946	0.606	0	Inf	Il1bhi Neu
Emilin2	0	2.17752	0.918	0.432	0	Inf	Il1bhi Neu
Cmip	0	2.17261	0.971	0.84	0	Inf	Il1bhi Neu
Resf1	0	2.15715	0.888	0.587	0	Inf	Il1bhi Neu
Junb	0	2.13524	0.99	0.874	0	Inf	Il1bhi Neu
Abtb2	0	2.12705	0.877	0.406	0	Inf	Il1bhi Neu
Cyp4f18	0	2.11164	0.77	0.068	0	Inf	Il1bhi Neu
Lcp1	0	2.09593	0.998	0.963	0	Inf	Il1bhi Neu
Pim1	0	2.09158	0.982	0.862	0	Inf	Il1bhi Neu
Nfkbiz	0	2.07469	0.904	0.62	0	Inf	Il1bhi Neu
Pla2g7	0	2.07418	0.742	0.068	0	Inf	Il1bhi Neu
Selplg	0	2.07144	0.908	0.461	0	Inf	Il1bhi Neu
Ccrl2	5.25e-249	2.06152	0.637	0.218	0	Inf	Il1bhi Neu
Ctsd	0	2.05296	0.978	0.889	0	Inf	Il1bhi Neu
Cd33	0	2.04061	0.883	0.301	0	Inf	Il1bhi Neu
Il1f9	0	2.02891	0.831	0.325	0	Inf	Il1bhi Neu
Ddx6	0	2.0252	0.938	0.788	0	Inf	Il1bhi Neu
Sell	0	1.99307	0.885	0.438	0	Inf	Il1bhi Neu
Pag1	0	1.98165	0.962	0.762	0	Inf	Il1bhi Neu
Lyst	0	1.98029	0.981	0.896	0	Inf	Il1bhi Neu
Alox5ap	0	1.97103	0.994	0.955	0	Inf	Il1bhi Neu
Anxa2	0	1.96856	0.99	0.845	0	Inf	Il1bhi Neu
Cd84	0	1.96212	0.809	0.339	0	Inf	Il1bhi Neu
Steap4	0	1.96129	0.694	0.073	0	Inf	Il1bhi Neu
Snap23	0	1.96004	0.894	0.58	0	Inf	Il1bhi Neu
Hdc	0	1.95918	0.92	0.697	0	Inf	Il1bhi Neu
Antxr2	0	1.94815	0.798	0.315	0	Inf	Il1bhi Neu
Kpna4	0	1.94584	0.887	0.76	0	Inf	Il1bhi Neu
Slfn1	0	1.94115	0.847	0.25	0	Inf	Il1bhi Neu
Rnf149	0	1.93922	0.775	0.255	0	Inf	Il1bhi Neu
Gpcpd1	0	1.92917	0.944	0.718	0	Inf	Il1bhi Neu
Ptprc	0	1.917	0.993	0.922	0	Inf	Il1bhi Neu
Ndel1	0	1.91401	0.892	0.575	0	Inf	Il1bhi Neu
Btg1	0	1.90394	0.945	0.745	0	Inf	Il1bhi Neu
Arhgap24	0	1.89733	0.7	0.064	0	Inf	Il1bhi Neu
Klhl2	0	1.88359	0.831	0.377	0	Inf	Il1bhi Neu
Lilr4b	0	1.88121	0.939	0.636	0	Inf	Il1bhi Neu
Ube2h	0	1.87569	0.882	0.584	0	Inf	Il1bhi Neu
Cers6	0	1.87545	0.937	0.783	0	Inf	Il1bhi Neu
Birc3	0	1.87533	0.767	0.37	0	Inf	Il1bhi Neu
Dhrs9	0	1.86216	0.851	0.32	0	Inf	Il1bhi Neu
Usp32	0	1.85566	0.838	0.358	0	Inf	Il1bhi Neu
Fyb	0	1.84499	0.864	0.403	0	Inf	Il1bhi Neu
Notch2	0	1.83566	0.829	0.359	0	Inf	Il1bhi Neu
Fgr	0	1.82519	0.903	0.5	0	Inf	Il1bhi Neu
Marcks	0	1.82023	0.757	0.25	0	Inf	Il1bhi Neu
Zyx	0	1.81608	0.953	0.781	0	Inf	Il1bhi Neu
Sh3glb1	0	1.78153	0.911	0.479	0	Inf	Il1bhi Neu
Map1lc3b	0	1.76084	0.966	0.889	0	Inf	Il1bhi Neu
Iqgap1	0	1.75227	0.991	0.949	0	Inf	Il1bhi Neu
Ccpg1	0	1.74532	0.852	0.539	0	Inf	Il1bhi Neu
Osbpl9	0	1.73595	0.902	0.697	0	Inf	Il1bhi Neu
Ripor2	0	1.72868	0.968	0.778	0	Inf	Il1bhi Neu
Slc16a3	0	1.72073	0.824	0.52	0	Inf	Il1bhi Neu
Mki67	0	-2.26283	0.035	0.903	0	Inf	Mpohi Neu
Rpl7a	0	-2.26761	0.61	0.996	0	Inf	Mpohi Neu
Rpl17	0	-2.28265	0.895	0.998	0	Inf	Mpohi Neu
Snrpg	0	-2.28873	0.109	0.963	0	Inf	Mpohi Neu
Rpl23a	0	-2.2931	0.699	0.997	0	Inf	Mpohi Neu
Hist1h2ae	0	-2.29489	0.016	0.857	0	Inf	Mpohi Neu
Hint1	0	-2.31337	0.089	0.968	0	Inf	Mpohi Neu
Gm10076	0	-2.31717	0.42	0.98	0	Inf	Mpohi Neu
Rpl10	0	-2.32667	0.705	0.997	0	Inf	Mpohi Neu
Rpl18a	0	-2.34196	0.854	0.998	0	Inf	Mpohi Neu
Rpl27	0	-2.34863	0.787	0.997	0	Inf	Mpohi Neu
Rps13	0	-2.3572	0.833	0.999	0	Inf	Mpohi Neu
Ndufa4	0	-2.36853	0.234	0.975	0	Inf	Mpohi Neu
Rpl24	0	-2.37194	0.712	0.998	0	Inf	Mpohi Neu
Rpl37a	0	-2.37859	0.879	1	0	Inf	Mpohi Neu
Ybx1	0	-2.38151	0.387	0.991	0	Inf	Mpohi Neu
Tubb5	0	-2.38163	0.07	0.98	0	Inf	Mpohi Neu
Rpl35a	0	-2.42081	0.785	0.998	0	Inf	Mpohi Neu
Rps10	0	-2.42279	0.919	0.999	0	Inf	Mpohi Neu
Rpl9	0	-2.43735	0.895	0.999	0	Inf	Mpohi Neu
Nme2	0	-2.43854	0.103	0.862	0	Inf	Mpohi Neu
Rps16	0	-2.43903	0.933	1	0	Inf	Mpohi Neu
Eef1a1	0	-2.44386	0.869	1	0	Inf	Mpohi Neu
Cybb	0	-2.45067	0.457	0.918	0	Inf	Mpohi Neu
Naca	0	-2.46838	0.405	0.99	0	Inf	Mpohi Neu
Ran	0	-2.46935	0.117	0.981	0	Inf	Mpohi Neu
Rpl30	0	-2.4768	0.779	0.999	0	Inf	Mpohi Neu
Hsp90ab1	0	-2.48217	0.482	0.985	0	Inf	Mpohi Neu
Cebpe	0	-2.4978	0.047	0.95	0	Inf	Mpohi Neu
Eef1b2	0	-2.50397	0.465	0.991	0	Inf	Mpohi Neu
Rps11	0	-2.54573	0.791	0.998	0	Inf	Mpohi Neu
Calr	0	-2.55879	0.214	0.822	0	Inf	Mpohi Neu
Ssr4	0	-2.56832	0.187	0.949	0	Inf	Mpohi Neu
Rpl22l1	0	-2.57224	0.12	0.972	0	Inf	Mpohi Neu
Rpl13a	0	-2.59107	0.67	0.997	0	Inf	Mpohi Neu
Rps21	0	-2.59762	0.775	0.997	0	Inf	Mpohi Neu
Serpinb1a	0	-2.62796	0.439	0.975	0	Inf	Mpohi Neu
Rpl38	0	-2.63411	0.678	0.998	0	Inf	Mpohi Neu
Rplp2	0	-2.72589	0.758	1	0	Inf	Mpohi Neu
Rpl41	0	-2.75066	0.923	1	0	Inf	Mpohi Neu
Rps3	0	-2.75313	0.821	0.996	0	Inf	Mpohi Neu
Rps7	0	-2.75441	0.726	0.998	0	Inf	Mpohi Neu
Rps15	0	-2.77019	0.654	0.997	0	Inf	Mpohi Neu
Rpl36al	0	-2.78844	0.138	0.973	0	Inf	Mpohi Neu
Rack1	0	-2.79361	0.478	0.998	0	Inf	Mpohi Neu
Rpl6	0	-2.80077	0.67	0.999	0	Inf	Mpohi Neu
Anp32b	0	-2.80579	0.179	0.988	0	Inf	Mpohi Neu
Fcnb	0	-2.81034	0.007	0.861	0	Inf	Mpohi Neu
Rpl27a	0	-2.81793	0.79	0.999	0	Inf	Mpohi Neu
Rpl35	0	-2.82122	0.355	0.993	0	Inf	Mpohi Neu
Rps28	0	-2.82132	0.48	0.997	0	Inf	Mpohi Neu
Rpl18	0	-2.85484	0.683	0.997	0	Inf	Mpohi Neu
Rps12	0	-2.8644	0.936	1	0	Inf	Mpohi Neu
Rpl22	0	-2.87915	0.374	0.991	0	Inf	Mpohi Neu
Rps26	0	-2.88112	0.506	0.997	0	Inf	Mpohi Neu
Hist1h2ap	0	-2.88972	0.085	0.905	0	Inf	Mpohi Neu
Rpl19	0	-2.89159	0.794	0.998	0	Inf	Mpohi Neu
Npm1	0	-2.89658	0.178	0.938	0	Inf	Mpohi Neu
Rps23	0	-2.89833	0.876	0.999	0	Inf	Mpohi Neu
Rpl39	0	-2.92479	0.709	0.998	0	Inf	Mpohi Neu
Rpl5	0	-2.92788	0.308	0.991	0	Inf	Mpohi Neu
Rpl36	0	-2.9554	0.509	0.994	0	Inf	Mpohi Neu
Rps6	0	-2.97429	0.603	0.998	0	Inf	Mpohi Neu
Rps4x	0	-2.98066	0.674	0.998	0	Inf	Mpohi Neu
Hist1h1b	0	-2.98415	0.019	0.805	0	Inf	Mpohi Neu
Rpl23	0	-2.99188	0.869	0.999	0	Inf	Mpohi Neu
Rpl11	0	-3.01248	0.698	0.999	0	Inf	Mpohi Neu
Rps3a1	0	-3.01684	0.761	1	0	Inf	Mpohi Neu
Hmgn2	0	-3.05675	0.552	0.984	0	Inf	Mpohi Neu
H2afz	0	-3.08424	0.749	0.999	0	Inf	Mpohi Neu
Rpl8	0	-3.12338	0.637	0.999	0	Inf	Mpohi Neu
Rps19	0	-3.13371	0.617	0.999	0	Inf	Mpohi Neu
Rpl36a	0	-3.18467	0.261	0.989	0	Inf	Mpohi Neu
Rpl15	0	-3.18562	0.55	0.995	0	Inf	Mpohi Neu
Rpl28	0	-3.18759	0.799	0.998	0	Inf	Mpohi Neu
Ngp	5.07e-140	-3.24845	0.881	0.873	1.19e-135	134.923	Mpohi Neu
Rps15a	0	-3.25002	0.646	0.999	0	Inf	Mpohi Neu
Rplp1	0	-3.26224	0.793	1	0	Inf	Mpohi Neu
Rpl14	0	-3.2921	0.283	0.991	0	Inf	Mpohi Neu
Rps5	0	-3.29453	0.547	0.999	0	Inf	Mpohi Neu
Rps17	0	-3.35439	0.441	0.996	0	Inf	Mpohi Neu
Rps18	0	-3.35699	0.446	0.996	0	Inf	Mpohi Neu
Rpl10a	0	-3.39488	0.309	0.996	0	Inf	Mpohi Neu
Rps20	0	-3.53051	0.713	0.999	0	Inf	Mpohi Neu
Ms4a3	0	-3.53657	0.026	0.88	0	Inf	Mpohi Neu
Rpl12	0	-3.64406	0.376	0.996	0	Inf	Mpohi Neu
Rps8	0	-3.68113	0.73	1	0	Inf	Mpohi Neu
Rpl3	0	-3.69361	0.206	0.997	0	Inf	Mpohi Neu
Rpsa	0	-3.70545	0.657	1	0	Inf	Mpohi Neu
Ppia	0	-3.72216	0.468	0.999	0	Inf	Mpohi Neu
Rps2	0	-3.73486	0.444	0.997	0	Inf	Mpohi Neu
Rpl13	0	-3.74315	0.702	1	0	Inf	Mpohi Neu
Ltf	3.51e-252	-3.93076	0.227	0.631	8.25e-248	247.084	Mpohi Neu
Rpl32	0	-3.97864	0.588	0.998	0	Inf	Mpohi Neu
Ptma	0	-4.12482	0.39	1	0	Inf	Mpohi Neu
Mpo	0	-4.30611	0.113	0.753	0	Inf	Mpohi Neu
Ctsg	0	-5.21315	0.112	0.744	0	Inf	Mpohi Neu
Elane	0	-5.21733	0.08	0.786	0	Inf	Mpohi Neu
Prtn3	0	-5.69621	0.215	0.933	0	Inf	Mpohi Neu
Camp	0	-6.29072	0.358	0.81	0	Inf	Mpohi Neu

## Sheet: Table S4
Table S4: Gene sets used for GSVA and gene signature score analysis.
	Function	GOterm	Genes
Neutrophil	Aging		Sell,Itgam,Itga4,Cxcr4,Cxcr2,Cd47,Tlr4,Icam1,Itgax
	Necroptosis		Tnf,Tnfrsf1a,Tradd,Traf2,Traf5,Ripk1,Birc2,Birc3,Xiap,Rbck1,Rnf31,Sharpin,Spata2l,Spata2,Cyld,Fadd,Casp8,Cflar,Ripk3,Cybb,Camk2a,Camk2d,Camk2b,Camk2g,Slc25a4,Slc25a5,Slc25a31,Ppid,Vdac1,Vdac2,Vdac3,Glud1,Glul,Pygl,Pygm,Pygb,Mapk8,Mapk10,Mapk9,Fth1,Ftl1,Gm20746,Pla2g4e,Pla2g4a,Pla2g4b,Pla2g4c,Pla2g4d,Pla2g4f,Alox15,Capn1,Capn2,Smpd1,Mlkl,Pgam5,Dnm1l,Nlrp3,Pycard,Casp1,Il1b,Chmp2a,Chmp2b,Chmp3,Chmp…
	Apoptotic		Add1,Aifm3,Ank,Anxa1,App,Atf3,Avpr1a,Bax,Bcap31,Bcl10,Bcl2l1,Bcl2l10,Bcl2l11,Bcl2l2,Bgn,Bid,Bik,Birc3,Bmf,Bmp2,Bnip3l,Brca1,Btg2,Btg3,Casp1,Casp2,Casp3,Casp4,Casp6,Casp7,Casp8,Casp9,Cav1,Ccna1,Ccnd1,Ccnd2,Cd14,Cd2,Cd38,Cd44,Cd69,Cdc25b,Cdk2,Cdkn1a,Cdkn1b,Cflar,Clu,Crebbp,Cth,Ctnnb1,Cyld,Dap,Dap3,Dcn,Ddit3,Dffa,Diablo,Dnaja1,Dnajc3,Dnm1l,Dpyd,Ebp,Egr3,Emp1,Eno2,Erbb2,Erbb3,Ereg,Etf1,F2,F2r,Fas,Fas…
	Pyroptosis		Nlrp6,Casp1,Casp4,Casp6,Casp8,Dhx9,Gzma,Gzmb,Gzmc,Gzmd,Gzme,Gzmf,Gzmg,Naip1,Naip2,Naip5,Naip6,Nlrp1a,Nlrp3,Dpp9,Nlrp9b,Gzmn,Nlrc4,Gsdmc3,Gsdmc2,Aim2,Gsdma3,Mefv,Gsdme,Apip,Gsdma,Zbp1,Nlrp1b,Map3k20,Pycard,Gsdmd,Gsdmc4,Gsdma2,Trem2,Gsdmc
	Autophagy		Rubcn,Atg14,Usp30,Tbc1d14,Nlrp6,Trim68,Qsox1,Prkaa1,Ticam1,Gpr137,Nod1,Prkaa2,Pip4k2b,Ehmt2,Adra1a,Adrb2,Ager,Akt1,Pip4k2c,Slc25a4,Slc25a5,Atg5,Atm,Atp6v0a1,Bcl2,Bid,Bcl2l11,Bnip3,Bnip3l,Tspo,Casp1,Rb1cc1,Cln3,Plk3,Cryba1,Cttn,Dcn,Ddit3,Eif4g2,Endog,Epm2a,Sesn1,Ptk2,Fkbp8,Gata4,Gfap,Gnai3,Hdac6,Htt,Hif1a,Hmgb1,Hmox1,Hpse,Htr2b,Irgm1,Ifnb1,Ifng,Igtp,Ikbkg,Il10,Il10ra,Il3,Il4,Kdr,Lep,Lepr,Lmx1b,Snx…
	Ferroptosis		Rpl8,Ireb2,Cs,Emc2,Acsf2,Nox1,Cybb,Nox3,Nox4,Duox1,Duox2,G6pdx,Pgd,Vdac2,Pik3ca,Flt3,Scp2,Trp53,Acsl4,Lpcat3,Nras,Kras,Hras,Trf,Tfrc,Tfr2,Slc38a1,Slc1a5,Gls2,Got1,Alox5,Keap1,Hmox1,Atg5,Atg7,Ncoa4,Alox12,Alox12b,Alox15,Alox8,Aloxe3,Phkg2,Aco1,Ulk1,Atg3,Atg4d,Becn1,Map1lc3a,Gabarapl2,Gabarapl1,Atg16l1,Wipi1,Wipi2,Snx4,Atg13,Ulk2,Sat1,Egfr,Mapk3,Mapk1,Bid,Zeb1,Dpp4,Cdkn2a,Pebp1,Socs1,Cdo1,Myb,Mapk8…
	Cuproptosis		Fdx1,Lias,Lipt1,Dld,Dlat,Pdha1,Pdhb,Mtf1,Gls,Cdkn2a,Atp7b,Slc31a1,Atp7a,Dlst,Dbt,Gcsh
	Phagocytosis		Abca1,Ager,Aif1,Alox15,C3,Cd36,Cdc42,Clcn3,F2rl1,Fcer1g,Fcgr1,Fcgr2b,Fcgr3,Gata2,Ighg2b,Ighg1,Ighm,Igh-8,Igh-J,Igh-VJ558,Igkc,Igll1,Itga2,Itgam,Itgb2,Lbp,Mfge8,Myh9,Pparg,Pten,Sirpa,Rac1,Rac2,Msr1,Sh3bp1,Vamp7,Thbs1,Abca7,Becn1,Rhog,Clec7a,Stap1,Rhobtb1,Megf10,Gulp1,Rhoh,Arhgap12,Siglece,Trem2,Ano6,Nckap1l,Rab31,Adgrb1,Iglc1,Iglc2,Iglc3,Elmo1,Havcr1,Timd2,Igh-VX24,Ighv9-1,Gm12169,Ighv1-54,Ighv1-7…
	Degranulation	GO:0043312	Abr,Anxa3,Bcr,Cd177,Itgam,Itgb2,Itgb2l,Lypd10,Lypd11,Myo1f,Pikfyve,Pram1,Ptafr,Spi1,Stx11,Syk
	NETosis		Akt1,Akt2,Atg7,Clec4n,Csf3,Ctsg,Cybb,Dnase1,Elane,F3,Il1b,Il6,Irak4,Itgam,Itgb2,Kcnn3,Mapk1,Mapk3,Mmp9,Mpo,Mtor,Padi4,Ptafr,Pik3ca,Ripk1,Ripk3,Selp,Selplg,Tlr2,Tlr4,Tlr7,Tlr8,Tnf
	Trogocytosis		Ctsg,Elane,Prtn3,Fcgr1,Fcgr2b,Fcgr3,Fcgr4,Fcer2,Fcar,C3
	Pattern recognition receptor signaling pathway	GO:0002221	Abhd17a,Acod1,Aim2,Akt1,Alpk1,Ankrd17,Ap3b1,App,Appl1,Appl2,Arf6,Arrb2,Atat1,Aurkb,Banf1,Bcl10,Becn1,Bpifb1,Brcc3,Brcc3dc,Btk,C1qbp,Cactin,Casp1,Casp4,Cav1,Cd14,Cd36,Cd86,Cd274,Cd300a,Cd300ld3,Cd300lf,Cgas,Chuk,Clec4e,Clec7a,Clpb,Colec12,Cptp,Csnk1a1,Cyba,D1Pas1,Dab2ip,Ddx3x,Ddx60,Dhx33,Dhx58,Ecsit,Eif2ak2,Epg5,Erbin,Esr1,F2rl1,Fbxl2,Ffar2,Flot1,Fosl1,Gbp2,Gbp5,Gdi1,Gfi1,Gm12250,Gpatch3,Gpr108,Gp…
	ImmunoSuppression		Btla,Cd160,Cd276,Ctla4,Entpd1,Havcr2,Ido1,Lag3,Lair1,Layn,Lgals9,Pirb,Pdcd1, Cd247, Pdcd1lg2, Tdo2, Tigit, Vsir,Il1b,Arg2,Cd84,Wfdc17,Ifitm1,Cd300ld,Clec4e,Clec4d,Il1f9,Junb,Ctsd,Pla2g7,BC100530
Macrophage	M1		Cd80, Cd86, Tnf, Il1b, Il6, Il12a, Il12b, Nos2, Ptgs2, Cxcl10, Cxcl11, Nfkb1, Stat1, Irf5
	M2		Cd163, Cd209a, Il10, Tgfb1, Il4, Il13, Arg1, Mrc1, Tgfbr1, Tgfbr2, Vegfa, Vegfb, Stat3, Stat6, Irf4
	Angiogenesis	GO:0045766	Acvrl1, Adam12, Add1, Adm, Angpt2, Angpt4, Agtr1a, Anxa3, Aqp1, Rhob, Gdf2, Gdf2, Brca1, Btg1, C3, C3ar1, C5ar1, C6, Runx1, Cd34, Cdh5, Chil1, Cxcr2, Cxcr3, Ccr3, Ccr3, Camp, Ctsh, Cx3cr1, Cyp1b1, Ecm1, Eng, Eng, Epha1, F3, Fgf1, Fgf18, Fgf2, Fgf2, Fgf2, Vegfd, Flt1, Flt1, Gab1, Gata2, Gata2, Gata2, Gata4, Gata6, Grn, Hc, Hgf, Hif1a, Hipk2, Hk2, Hmga2, Hmox1, Hpse, Hspb1, Hyal1, Igf2, Il1a, Il1b,…
	Phagocytosis	GO:0006911	Abca1, Aif1, Cdc42, Clcn3, Fcer1g, Fcgr1, Fcgr2b, Fcgr3, Ighg2b, Ighg2b, Ighg1, Ighg1, Ighm, Igh-8, Igh-J, Igh-VJ558, Igkc, Igll1, Itgam, Itgb2, Mfge8, Myh9, Sirpa, Rac1, Msr1, Sh3bp1, Vamp7, Vamp7, Clec7a, Gulp1, Arhgap12, Siglece, Trem2, Trem2, Adgrb1, Iglc1, Iglc2, Iglc3, Elmo1, Elmo1, Havcr1, Havcr1, Timd2, Igh-VX24, Ighv9-1, Gm12169, Ighv1-54, Ighv1-78, Treml4, Gsn, Arhgap25, Arhgap25, Ighv2…
	Antigen processing and presentation	GO:0019884	Arl8b,Clec4b2,Pycard,Trem2,Ap3b1,Ap3d1,B2m,Cd1d1,Cd1d2,Cd74,Ctse,Ctss,Fcer1g,Fcgr1,Fcgr2b,Fcgr3,H2-Aa,H2-Ab1,H2-DMa,H2-DMb1,H2-DMb2,H2-Ea,H2-Eb1,H2-Eb2,H2-K1,H2-M3,H2-Oa,H2-Ob,Ifi30,Iglc4,Lgmn,Mfsd6,Mpeg1,Mr1,Pikfyve,Psme1,Psme2,Tap2,Tapbp,Traf6,Unc93b1
	Engulfment of apoptotic cell	GO:0043652	Abca7,Adgrb1,Adgrb1,Adgrb1,Alox15,Alox15,Becn1,Megf10,Rac1,Rac1,Rac3,Thbs1,Trem2,Xkr4,Xkr5,Xkr6,Xkr7,Xkr8,Xkr8,Xkr8,Xkr8,Xkr9
	Spp1+MoMFs_features		Spp1,Cd68,Cd14,Csf1r,Adgre1,Itgam
Fibroblast	Fibroblast_features		Col1a1,Col1a2, Col3a1,Acta2,Vim,Timp1
	Fibroblast proliferation	GO:0048146	Abl1,Ager,Agt,Anxa2,Aqp1,Bmyc,Brk1,Btc,Ccna2,Ccnb1,Cd74,Cd248,Cdc6,Cdk4,Cdk6,Cdkn1a,Cripto,Ctc1,Ddr2,Dhx9,Dicer1,E2f1,Egf,Egfr,Ereg,Esr1,Fbln1,Fbrs,Fgf10,Fn1,Fndc3b,Fntb,Fosl2,Gas6,Grk2,Hmga2,Hras,Icmt,Igf1,Il13,Itgb3,Jun,Kmt2c,Lif,Lig4,Mif,Mir744,Mir1186,Myb,Myc,Ndufs4,Ngfr,Nras,Pdgfa,Pdgfb,Pdgfc,Pdgfd,Pdgfra,Pdgfrb,Phip,Pla2g1b,Pla2g2c,Pml,Prkdc,Ptprz1,Rasa1,Rasgrf1,Rnaseh2b,Serpine1,Sirt6,Sphk…
